# Supplementary material for: Validation of the Korean Pediatric Emergency Tape with Two National Anthropometric Surveys in Korean Children
Source: Children (Basel). 2025 Jul 10;12(7):913. doi: 10.3390/children12070913 (PMC12293651; doi:10.3390/children12070913)
Supplement: Supplementary file 1 [file children-12-00913-s001.zip]

Archive with 1 entries (1 files):
- children-3723853-supplementary.pdf
